# Supplementary material for: New neurons in old brains: implications of age in the analysis of neurogenesis in post-mortem tissue
Source: Mol Brain. 2022 May 2;15:38. doi: 10.1186/s13041-022-00926-7 (PMC9063342; doi:10.1186/s13041-022-00926-7)
Supplement: Supplementary file 1 — Additional file 1. Supplementary data Source data for Figure 1. [file 13041_2022_926_MOESM1_ESM.xlsx]

## Sheet: Fig. 1B
Doublecortin expression density (DCX+/mm3)
4 months			9 months
Perfused	6 Hours	12 Hours	Perfused	6 Hours	12 Hours
6011.37	6920.9	2912.72	2459.84	1271.87	941.338
6965.36	7960.24	5353.71	3075.14	660.393	884.621
7878.61	5322.76	4122.41	2322.62	1516.73	896.58
7130.85	6278.87	3272.95	1567.82	975.842	843.14

## Sheet: Fig. 1C
Fold Change in Doublecortin Expressiong Relative to Mean of the Perfused Group at Each Age
4 months			9 months
Perfused	6 Hours	12 Hours	Perfused	6 Hours	12 Hours
0.859191	0.989189	0.416308	1.04392	0.539762	0.399489
0.995543	1.13774	0.765194	1.30504	0.28026	0.375419
1.12607	0.76077	0.589206	0.985682	0.643675	0.380494
1.0192	0.897425	0.467795	0.665359	0.414132	0.357815

## Sheet: Fig. 1D
Dentate Gyrus Volume (mm3)
4 months			9 months
Perfused	6 Hours	12 Hours	Perfused	6 Hours	12 Hours
0.167405	0.138888	0.186271	0.114243	0.161117	0.169902
0.137048	0.171426	0.126523	0.213555	0.18839	0.195478
0.183804	0.11383	0.259353	0.153419	0.129198	0.14336
0.173199	0.13826	0.192843	0.254743	0.257844	0.194176

## Sheet: Fig. 1E
Doublecortin optical density (mean grey)
4 months			9 months
Perfused	6 Hours	12 Hours	Perfused	6 Hours	12 Hours
8.485	3.887	1.83233	3.22133	2.278	0.640667
8.64933	5.808	1.716	2.75533	1.775	0.384667
8.65567	6.48767	1.38833	3.45833	1.856	1.65833
6.46867	6.12867	1.952	4.79633	2.6107	1.853
